# Supplementary material for: Integrated Phenotypic and Genomic Analysis of Antimicrobial Resistance, Virulence, and Phylogeny in Vibrio cholerae Isolates from Jiaxing, China, with Emphasis on Non-O1/Non-O139 Strains
Source: Microorganisms. 2026 Apr 2;14(4):813. doi: 10.3390/microorganisms14040813 (PMC13118530; doi:10.3390/microorganisms14040813)
Supplement: Supplementary file 1 [file microorganisms-14-00813-s001.zip]

Archive with 1 entries (1 files):
- microorganisms-4182402-supplementary.pdf
